# Supplementary material for: Strengthening the Interactions Between Metal and Semiconductor Heterostructures via Microwave Synthesis for Chemiresistor Applications
Source: Nanomaterials (Basel). 2025 Nov 27;15(23):1786. doi: 10.3390/nano15231786 (PMC12693032; doi:10.3390/nano15231786)
Supplement: Supplementary file 1 [file nanomaterials-15-01786-s001.zip]

Archive with 1 entries (1 files):
- nanomaterials-3989011-supplementary.pdf
